# Supplementary material for: Murine nuclear tyrosyl-tRNA synthetase deficiency leads to fat storage deficiency and hearing loss
Source: J Biol Chem. 2024 Sep 12;300(10):107756. doi: 10.1016/j.jbc.2024.107756 (PMC11470617; doi:10.1016/j.jbc.2024.107756)
Supplement: Supplementary Table 1 [file mmc1.xlsx]

## Sheet: DEG_eWAT
gene	logFC	logCPM	LR	PValue	FDR
Angptl8	-2.52322	4.65152	29.7546	4.9034e-08	3.64261e-05
Gm20431	-2.40595	1.82424	23.2841	1.3975e-06	0.00059324
G0s2	-2.219	6.07102	123.769	9.46593e-29	1.12512e-24
Snai3	-1.9883	1.27193	31.9837	1.5547e-08	1.31994e-05
Egr1	-1.67634	4.99646	17.7091	2.57398e-05	0.00599888
Krt23	-1.66581	2.57629	12.4896	0.000409222	0.0442183
Junb	-1.59067	4.9713	20.2808	6.68669e-06	0.00201435
Gadd45a	-1.47536	2.31587	62.3602	2.86047e-15	1.13332e-11
Ier3	-1.35247	-0.0232674	11.6762	0.000633052	0.0637666
Fos	-1.33221	0.504507	16.2234	5.62932e-05	0.010792
Hic2	-1.31261	2.05432	39.6516	3.03552e-10	4.00892e-07
Klf10	-1.28852	5.52675	36.717	1.3658e-09	1.62339e-06
Hes1	-1.2779	2.86381	69.6237	7.17694e-17	4.26525e-13
Serpine1	-1.23585	1.51581	14.1004	0.000173305	0.0248182
Fgf21	-1.22449	1.17581	12.9101	0.000326809	0.0392369
Adipoq	-1.2175	0.9111	17.7823	2.47676e-05	0.00588776
Rnf186	-1.19058	3.00762	34.9861	3.32069e-09	3.28914e-06
Tpm2	-1.12465	2.83468	13.7516	0.000208638	0.0285043
Pdk4	-1.12094	3.65753	19.4638	1.02525e-05	0.00283398
Ier2	-1.1196	4.29332	28.1267	1.13628e-07	7.50324e-05
Zfp503	-1.10527	1.96384	22.2736	2.36429e-06	0.000936734
Socs3	-1.0884	2.7094	16.5256	4.79972e-05	0.00935237
Efna1	-1.07975	4.75366	22.3443	2.27885e-06	0.000934013
Lepr	-1.0548	5.63638	14.2794	0.000157579	0.0234122
Thy1	-1.03829	0.682357	14.5174	0.00013887	0.0214364
Pim1	-1.00433	3.37076	32.0548	1.49888e-08	1.31994e-05
Aoc3	-0.994107	0.0486129	11.1315	0.000848751	0.079435
Atf3	-0.992733	1.14005	10.6959	0.0010737	0.0911575
Cdc42ep5	-0.972619	0.610304	15.4766	8.35308e-05	0.0146007
Lrfn4	-0.970882	0.786738	12.981	0.000314672	0.0392369
Cfd	-0.967637	2.87125	18.6877	1.53974e-05	0.00389391
Acot3	-0.942554	8.31682	14.1787	0.000166245	0.0243948
Sertad1	-0.917872	2.7854	12.9194	0.000325193	0.0392369
Gpsm3	-0.880756	1.19357	15.3818	8.78317e-05	0.0149138
Acot2	-0.878401	4.84457	11.7426	0.000610863	0.0626538
Epha2	-0.865645	3.94713	11.7408	0.000611462	0.0626538
F3	-0.830044	2.401	17.0452	3.65013e-05	0.00761148
Inhbe	-0.828395	6.27663	11.6443	0.000644012	0.0643254
Klf11	-0.821835	3.76116	35.9675	2.00631e-09	2.16791e-06
Id1	-0.819759	2.81281	20.1669	7.09716e-06	0.00205748
Rnf24	-0.805164	4.28178	10.7848	0.00102335	0.0881413
Sertad3	-0.799698	1.79796	11.0919	0.000867054	0.0805141
Zfp36l2	-0.790453	5.90345	27.1866	1.84735e-07	0.000115566
Tnnt3	-0.785009	1.24503	12.6599	0.000373576	0.0422547
Slc25a34	-0.768075	2.90327	17.2216	3.32639e-05	0.00718862
Lgals1	-0.767675	3.4096	16.0275	6.24306e-05	0.0115945
Hao2	-0.754343	5.04665	23.8077	1.06457e-06	0.000468646
Hic1	-0.747179	2.13478	15.5964	7.84054e-05	0.0139094
Trib1	-0.730396	5.77719	43.7515	3.72837e-11	6.33077e-08
Fabp4	-0.719878	3.60761	21.1004	4.35826e-06	0.00144194
Mnt	-0.715755	3.82063	21.3716	3.78336e-06	0.00140528
Fam110c	-0.711025	1.49804	15.3136	9.10567e-05	0.0152437
Kdm6b	-0.701618	4.35555	24.1518	8.90343e-07	0.000413663
Nab2	-0.700365	4.48475	11.3821	0.000741543	0.0716411
Lgals4	-0.69611	2.6824	11.7877	0.00059625	0.0621669
Chst13	-0.689947	2.09445	16.0371	6.21146e-05	0.0115945
Csrnp1	-0.689385	3.51625	11.8321	0.000582172	0.0617831
Acot4	-0.688739	8.174	14.6451	0.00012977	0.0202954
Fzd7	-0.68872	4.41102	15.4206	8.60466e-05	0.0148225
Fbf1	-0.688346	2.58513	19.3024	1.11563e-05	0.00301373
Cidec	-0.671542	2.48591	14.9777	0.000108788	0.0172407
Styx	-0.669866	2.99391	10.7331	0.00105237	0.0899889
Nuak2	-0.666374	3.41911	15.0906	0.000102473	0.0167857
Tgif1	-0.665142	3.29616	20.2964	6.63258e-06	0.00201435
Pyroxd2	-0.662952	2.9305	21.1214	4.31082e-06	0.00144194
Acta1	-0.658701	2.10125	15.6638	7.56579e-05	0.0136253
Myh4	-0.646549	3.23705	21.0965	4.36731e-06	0.00144194
Id3	-0.634808	4.52167	21.6973	3.19239e-06	0.00122402
Slc16a5	-0.634799	5.30403	13.6439	0.000220961	0.0298449
Bcl9	-0.620105	2.613	13.2911	0.000266671	0.0348313
Phf13	-0.61921	2.74868	10.5838	0.00114082	0.0948236
Il15ra	-0.61187	4.46553	10.8606	0.000982343	0.0858539
Synpo	-0.604537	3.40208	11.2246	0.000807196	0.0766133
Zfp36l1	-0.595186	6.7478	15.0575	0.000104284	0.0167857
Irf1	-0.591937	5.20916	24.1206	9.04867e-07	0.000413663
Resf1	0.589475	4.31538	19.193	1.18143e-05	0.00312056
Sec23b	0.59582	4.49542	12.6287	0.00037987	0.0422547
Sipa1l2	0.601389	3.66425	26.5965	2.50701e-07	0.000148992
Rnf144b	0.65379	5.31416	14.1393	0.000169764	0.0246075
Clk1	0.702758	4.37836	16.6461	4.50436e-05	0.00902088
Arid5b	0.719472	5.70636	11.2132	0.000812155	0.0766133
Ppp1r10	0.720143	5.20223	13.4383	0.000246543	0.0329259
Dgkq	0.754722	2.16793	10.4876	0.0012018	0.0991986
Ahr	0.801137	6.01709	31.2112	2.31427e-08	1.83382e-05
Rasgef1b	0.813555	4.56676	20.405	6.26645e-06	0.00201305
Ip6k2	0.817228	4.74089	19.9478	7.95851e-06	0.00225226
Kcnk5	0.817738	5.0862	17.3971	3.03295e-05	0.0066929
Itprip	0.821336	1.15382	12.5576	0.000394603	0.0434282
Lgr5	0.850706	3.21979	13.2261	0.000276081	0.0356685
Pfkfb3	0.86059	3.9641	13.1262	0.00029119	0.03682
Snai2	0.87608	2.3685	20.2546	6.77891e-06	0.00201435
Ccn2	0.89564	2.94738	13.8812	0.000194732	0.0272304
Rsrp1	0.901317	6.3335	45.9578	1.20829e-11	2.39362e-08
Tcim	0.915442	4.42054	21.2045	4.12799e-06	0.00144194
Myc	0.919891	2.27159	18.6103	1.60352e-05	0.00397071
Tat	0.921064	9.99592	17.3971	3.03281e-05	0.0066929
Trp53inp1	0.953334	4.61853	18.6995	1.53019e-05	0.00389391
Col4a4	0.991317	0.215436	11.9964	0.000533038	0.0570782
Cebpd	1.09156	2.84311	42.2566	8.0049e-11	1.18933e-07
Errfi1	1.21018	9.74693	24.9894	5.7645e-07	0.000297899
Chac1	1.36107	1.22076	15.9197	6.60876e-05	0.0120849
Rsc1a1	1.39263	2.39766	12.6262	0.000380385	0.0422547
Lpin1	1.41344	7.44038	10.8448	0.000990735	0.0859553
Tsc22d3	1.52323	6.44198	47.402	5.78243e-12	1.3746e-08
Mup10	1.60977	4.49414	11.0566	0.000883734	0.0814269
Arl4d	1.62798	5.06284	51.2183	8.26454e-13	2.45581e-09
Mycn	1.67171	0.396011	10.8751	0.000974679	0.0858151
Cyp7a1	1.76281	8.36907	24.7811	6.42244e-07	0.000318071
Mup17	1.79616	7.89799	12.749	0.000356197	0.0415074
Ddit4	1.95289	3.26184	28.5961	8.91617e-08	6.23397e-05
Sult2a7	2.03294	2.49219	12.766	0.000352984	0.0415074
Gadd45g	2.11125	3.40141	12.7272	0.000360371	0.0415861

## Sheet: DEG_Liver
gene	logFC	logCPM	LR	PValue	FDR
Kcnc4	-1.36891	0.539245	17.1671	3.42e-05	0.0145241
Hba-a1	-1.16463	8.42913	32.041	1.51e-08	2.94e-05
Gm49369	-1.13237	4.42552	16.0263	6.25e-05	0.0223994
Rgs16	-1.12601	2.74208	13.5932	0.000227007	0.060651
Sox18	-0.957092	5.26807	51.6823	6.52e-13	4.4e-09
Slx4ip	-0.944543	2.87341	12.6938	0.000366862	0.0861872
Hba-a2	-0.923584	9.52847	30.5132	3.32e-08	5.65e-05
Alas2	-0.895557	4.76467	28.0557	1.18e-07	0.000146013
Hbb-bt	-0.850655	6.95637	25.5806	4.24e-07	0.000412956
Smad7	-0.828129	4.24201	22.1258	2.55e-06	0.00173978
Nuak1	-0.81795	5.16714	20.3045	6.6e-06	0.00374975
Hbb-bs	-0.794296	9.87683	19.0325	1.29e-05	0.00673491
Apln	-0.747639	3.35512	16.4713	4.94e-05	0.0192294
Sox7	-0.73529	4.05191	13.5289	0.000234924	0.061559
Nrarp	-0.724999	4.05964	22.7072	1.89e-06	0.00142818
Nes	-0.702525	5.59385	29.9345	4.47e-08	6.77e-05
Meox1	-0.667465	3.01672	14.3644	0.000150624	0.0466456
Tspan2	-0.665001	4.94731	22.3037	2.33e-06	0.00166923
Angpt2	-0.663835	3.02891	13.8107	0.000202183	0.055099
Tbx3	-0.648007	5.20461	20.7133	5.33e-06	0.00316026
Pdgfb	-0.627028	5.78815	33.2097	8.27e-09	1.88e-05
Myct1	-0.610786	3.94248	23.5311	1.23e-06	0.000985152
Rexo5	-0.586626	3.90246	15.9312	6.57e-05	0.0229497
Cebpb	0.624241	6.40292	25.0905	5.47e-07	0.000496922
Rhob	0.647488	8.65684	16.3782	5.19e-05	0.0196362
Per1	0.72095	7.1593	21.6623	3.25e-06	0.00201362
Fam110c	0.722708	4.86244	13.8112	0.000202126	0.055099
Adamts15	0.863503	4.96688	13.4664	0.000242875	0.0624419
Rnd3	0.945133	6.05403	14.0408	0.000178887	0.0529894
Slc10a6	0.980636	3.60546	26.4226	2.74e-07	0.000311484
Syde2	1.05593	5.22892	35.2089	2.96e-09	8.07e-06
Mt1	1.11497	6.08567	14.9875	0.000108224	0.0342944
Cebpd	1.14525	5.83005	28.5238	9.26e-08	0.000126112
Mup18	1.15806	5.45074	23.9892	9.69e-07	0.000825013
Errfi1	1.16278	7.03853	26.0602	3.31e-07	0.000346875
Tsc22d3	1.17443	7.28548	63.8753	1.33e-15	1.81e-11
Irf4	1.45118	6.96484	36.8837	1.25e-09	4.27e-06
Pcdhgc4	1.58992	2.4365	16.9552	3.83e-05	0.015338
B3gnt8	1.86456	0.167291	17.5157	2.85e-05	0.0125244
Hmgxb4	3.4334	1.21966	50.9067	9.69e-13	4.4e-09
Olfr731	8.5502	0.371519	20.1644	7.11e-06	0.00387332
